# Supplementary material for: Whole-genome variants dataset of 209 local chickens from China
Source: Sci Data. 2024 Feb 5;11:169. doi: 10.1038/s41597-024-02995-w (PMC10844214; doi:10.1038/s41597-024-02995-w)
Supplement: Supplementary file 1 — Supplementary Table S1 [file 41597_2024_2995_MOESM1_ESM.xlsx]

## Sheet: Sheet1
Supplementary Table S1. Supplement information for 13 studied chicken breeds.
	Type	Gender		Age	Sampling position	Origin
BE	Layers	Male	10	234	Zhejiang Animal Husbandry Technology Extension and Breeding Livestock and Poultry Monitoring Station, Hangzhou, China	Shangrao, Jiangxi Province; Jiangshan, Zhejiang Province
BJY	Versatile	Male	10	248	Xinchang, Shaoxing, China	Beijing
		Female	10
DXB	Versatile	Male	10	220	Hangzhou Academy of Agricultural Sciences, Hangzhou, China	Dongxiang, Jiangxi Province
		Female	10
JSW	Versatile	Male	9	158	Hangzhou Academy of Agricultural Sciences, Hangzhou, China	Jiangshan, Zhejiang Province
		Female	10
LH	Versatile	Male	10	189	Hangzhou Academy of Agricultural Sciences, Hangzhou, China	Wenshang, Shandong Province
		Female	10
LY	Broilers	Male	10	212	Zhejiang Animal Husbandry Technology Extension and Breeding Livestock and Poultry Monitoring Station, Hangzhou, China	Longyou, Zhejiang Province
SF	Versatile	Male	10	185	Zhejiang Animal Husbandry Technology Extension and Breeding Livestock and Poultry Monitoring Station, Hangzhou, China	Taihe, Jiangxi Province
SYJ	Versatile	Male	7	151	Zhejiang Animal Husbandry Technology Extension and Breeding Livestock and Poultry Monitoring Station, Hangzhou, China	Songyang, Zhejiang Province
		Female	10
WL	Versatile	Male	10	202	Zhejiang Animal Husbandry Technology Extension and Breeding Livestock and Poultry Monitoring Station, Hangzhou, China	Wenling, Zhejiang Province
		Female	10
XJ	Layers	Male	4	266	Tonglu, Hangzhou, China	Xianju, Zhejiang Province
		Female	10
XS	Versatile	Male	10	141	Hangzhou Xiaoshan Donghai culture Co., LTD, Hangzhou, China	Hangzhou, Zhejiang Province
		Female	10
XX	Broilers	Male	10	110	Hangzhou Academy of Agricultural Sciences, Hangzhou, China	Qiandongnan Miao and Dong Autonomous Prefecture, Guizhou Province
		Female	9
YD	Versatile	Male	10	95	Zhejiang Animal Husbandry Technology Extension and Breeding Livestock and Poultry Monitoring Station, Hangzhou, China	Leqing, Taizhou, and Rui an, Zhejiang Province
