# Supplementary material for: Whole-genome variants dataset of 209 local chickens from China
Source: Sci Data. 2024 Feb 5;11:169. doi: 10.1038/s41597-024-02995-w (PMC10844214; doi:10.1038/s41597-024-02995-w)
Supplement: Supplementary file 2 — Supplementary Table S2 [file 41597_2024_2995_MOESM2_ESM.xlsx]

## Sheet: Sheet1
Supplementary Table S2. Relationship between chicken ID in VCF file and SRA database.
Breeds	Abbreviation	ID in VCF	ID in SRA	SRA accession	BioProject accession	Biosample accession
Baier chicken	BE	BE1	be1	SRR23816167	PRJNA942350	SAMN33686752
Baier chicken	BE	BE10	be10	SRR23816166	PRJNA942350	SAMN33686753
Baier chicken	BE	BE2	be2	SRR23816159	PRJNA942350	SAMN33686754
Baier chicken	BE	BE3	be3	SRR23816139	PRJNA942350	SAMN33686755
Baier chicken	BE	BE4	be4	SRR23815994	PRJNA942350	SAMN33686756
Baier chicken	BE	BE5	be5	SRR23815982	PRJNA942350	SAMN33686757
Baier chicken	BE	BE6	be6	SRR23815971	PRJNA942350	SAMN33686758
Baier chicken	BE	BE7	be7	SRR23815960	PRJNA942350	SAMN33686759
Baier chicken	BE	BE8	be8	SRR23816049	PRJNA942350	SAMN33686760
Baier chicken	BE	BE9	be9	SRR23816038	PRJNA942350	SAMN33686761
Beijing You chicken	BJY	BJ1	bj1	SRR23816165	PRJNA942350	SAMN33686762
Beijing You chicken	BJY	BJ10	bj10	SRR23816119	PRJNA942350	SAMN33686763
Beijing You chicken	BJY	BJ13	bj13	SRR23816108	PRJNA942350	SAMN33686764
Beijing You chicken	BJY	BJ15	bj15	SRR23816097	PRJNA942350	SAMN33686765
Beijing You chicken	BJY	BJ16	bj16	SRR23816086	PRJNA942350	SAMN33686766
Beijing You chicken	BJY	BJ17	bj17	SRR23816075	PRJNA942350	SAMN33686767
Beijing You chicken	BJY	BJ18	bj18	SRR23816064	PRJNA942350	SAMN33686768
Beijing You chicken	BJY	BJ19	bj19	SRR23816022	PRJNA942350	SAMN33686769
Beijing You chicken	BJY	BJ2	bj2	SRR23816011	PRJNA942350	SAMN33686770
Beijing You chicken	BJY	BJ20	bj20	SRR23816000	PRJNA942350	SAMN33686771
Beijing You chicken	BJY	BJ21	bj21	SRR23816158	PRJNA942350	SAMN33686772
Beijing You chicken	BJY	BJ22	bj22	SRR23816148	PRJNA942350	SAMN33686773
Beijing You chicken	BJY	BJ24	bj24	SRR23816147	PRJNA942350	SAMN33686774
Beijing You chicken	BJY	BJ3	bj3	SRR23816146	PRJNA942350	SAMN33686775
Beijing You chicken	BJY	BJ4	bj4	SRR23816145	PRJNA942350	SAMN33686776
Beijing You chicken	BJY	BJ5	bj5	SRR23816144	PRJNA942350	SAMN33686777
Beijing You chicken	BJY	BJ6	bj6	SRR23816143	PRJNA942350	SAMN33686778
Beijing You chicken	BJY	BJ7	bj7	SRR23816142	PRJNA942350	SAMN33686779
Beijing You chicken	BJY	BJ8	bj8	SRR23816141	PRJNA942350	SAMN33686780
Beijing You chicken	BJY	BJ9	bj9	SRR23816140	PRJNA942350	SAMN33686781
Dongxiang Black chicken	DXB	DX1	dx1	SRR23816138	PRJNA942350	SAMN33686782
Dongxiang Black chicken	DXB	DX10	dx10	SRR23816137	PRJNA942350	SAMN33686783
Dongxiang Black chicken	DXB	DX12	dx12	SRR23816136	PRJNA942350	SAMN33686784
Dongxiang Black chicken	DXB	DX16	dx16	SRR23816135	PRJNA942350	SAMN33686785
Dongxiang Black chicken	DXB	DX17	dx17	SRR23816134	PRJNA942350	SAMN33686786
Dongxiang Black chicken	DXB	DX18	dx18	SRR23816133	PRJNA942350	SAMN33686787
Dongxiang Black chicken	DXB	DX19	dx19	SRR23816132	PRJNA942350	SAMN33686788
Dongxiang Black chicken	DXB	DX2	dx2	SRR23816131	PRJNA942350	SAMN33686789
Dongxiang Black chicken	DXB	DX20	dx20	SRR23816130	PRJNA942350	SAMN33686790
Dongxiang Black chicken	DXB	DX21	dx21	SRR23816129	PRJNA942350	SAMN33686791
Dongxiang Black chicken	DXB	DX22	dx22	SRR23815992	PRJNA942350	SAMN33686792
Dongxiang Black chicken	DXB	DX23	dx23	SRR23815991	PRJNA942350	SAMN33686793
Dongxiang Black chicken	DXB	DX24	dx24	SRR23815990	PRJNA942350	SAMN33686794
Dongxiang Black chicken	DXB	DX25	dx25	SRR23815989	PRJNA942350	SAMN33686795
Dongxiang Black chicken	DXB	DX3	dx3	SRR23815988	PRJNA942350	SAMN33686796
Dongxiang Black chicken	DXB	DX4	dx4	SRR23815987	PRJNA942350	SAMN33686797
Dongxiang Black chicken	DXB	DX6	dx6	SRR23815986	PRJNA942350	SAMN33686798
Dongxiang Black chicken	DXB	DX7	dx7	SRR23815985	PRJNA942350	SAMN33686799
Dongxiang Black chicken	DXB	DX8	dx8	SRR23815984	PRJNA942350	SAMN33686800
Dongxiang Black chicken	DXB	DX9	dx9	SRR23815983	PRJNA942350	SAMN33686801
Jiangshan white-feathered chicken	JSW	JSW1	jsw1	SRR23815981	PRJNA942350	SAMN33686802
Jiangshan white-feathered chicken	JSW	JSW10	jsw10	SRR23815980	PRJNA942350	SAMN33686803
Jiangshan white-feathered chicken	JSW	JSW16	jsw16	SRR23815979	PRJNA942350	SAMN33686804
Jiangshan white-feathered chicken	JSW	JSW17	jsw17	SRR23815978	PRJNA942350	SAMN33686805
Jiangshan white-feathered chicken	JSW	JSW18	jsw18	SRR23815977	PRJNA942350	SAMN33686806
Jiangshan white-feathered chicken	JSW	JSW19	jsw19	SRR23815976	PRJNA942350	SAMN33686807
Jiangshan white-feathered chicken	JSW	JSW2	jsw2	SRR23815975	PRJNA942350	SAMN33686808
Jiangshan white-feathered chicken	JSW	JSW20	jsw20	SRR23815974	PRJNA942350	SAMN33686809
Jiangshan white-feathered chicken	JSW	JSW21	jsw21	SRR23815973	PRJNA942350	SAMN33686810
Jiangshan white-feathered chicken	JSW	JSW23	jsw23	SRR23815972	PRJNA942350	SAMN33686811
Jiangshan white-feathered chicken	JSW	JSW24	jsw24	SRR23815970	PRJNA942350	SAMN33686812
Jiangshan white-feathered chicken	JSW	JSW25	jsw25	SRR23815969	PRJNA942350	SAMN33686813
Jiangshan white-feathered chicken	JSW	JSW3	jsw3	SRR23815968	PRJNA942350	SAMN33686814
Jiangshan white-feathered chicken	JSW	JSW4	jsw4	SRR23815967	PRJNA942350	SAMN33686815
Jiangshan white-feathered chicken	JSW	JSW5	jsw5	SRR23815966	PRJNA942350	SAMN33686816
Jiangshan white-feathered chicken	JSW	JSW6	jsw6	SRR23815965	PRJNA942350	SAMN33686817
Jiangshan white-feathered chicken	JSW	JSW7	jsw7	SRR23815964	PRJNA942350	SAMN33686818
Jiangshan white-feathered chicken	JSW	JSW8	jsw8	SRR23815963	PRJNA942350	SAMN33686819
Jiangshan white-feathered chicken	JSW	JSW9	jsw9	SRR23815962	PRJNA942350	SAMN33686820
Luhua chicken	LH	LH1	lh1	SRR23815961	PRJNA942350	SAMN33686821
Luhua chicken	LH	LH10	lh10	SRR23815959	PRJNA942350	SAMN33686822
Luhua chicken	LH	LH16	lh16	SRR23816058	PRJNA942350	SAMN33686823
Luhua chicken	LH	LH17	lh17	SRR23816057	PRJNA942350	SAMN33686824
Luhua chicken	LH	LH18	lh18	SRR23816056	PRJNA942350	SAMN33686825
Luhua chicken	LH	LH19	lh19	SRR23816055	PRJNA942350	SAMN33686826
Luhua chicken	LH	LH2	lh2	SRR23816054	PRJNA942350	SAMN33686827
Luhua chicken	LH	LH20	lh20	SRR23816053	PRJNA942350	SAMN33686828
Luhua chicken	LH	LH21	lh21	SRR23816052	PRJNA942350	SAMN33686829
Luhua chicken	LH	LH22	lh22	SRR23816051	PRJNA942350	SAMN33686830
Luhua chicken	LH	LH23	lh23	SRR23816050	PRJNA942350	SAMN33686831
Luhua chicken	LH	LH24	lh24	SRR23816048	PRJNA942350	SAMN33686832
Luhua chicken	LH	LH25	lh25	SRR23816047	PRJNA942350	SAMN33686833
Luhua chicken	LH	LH3	lh3	SRR23816046	PRJNA942350	SAMN33686834
Luhua chicken	LH	LH4	lh4	SRR23816045	PRJNA942350	SAMN33686835
Luhua chicken	LH	LH5	lh5	SRR23816044	PRJNA942350	SAMN33686836
Luhua chicken	LH	LH6	lh6	SRR23816043	PRJNA942350	SAMN33686837
Luhua chicken	LH	LH7	lh7	SRR23816042	PRJNA942350	SAMN33686838
Luhua chicken	LH	LH8	lh8	SRR23816041	PRJNA942350	SAMN33686839
Luhua chicken	LH	LH9	lh9	SRR23816040	PRJNA942350	SAMN33686840
Longyou chicken	LY	LY1	ly1	SRR23816039	PRJNA942350	SAMN33686841
Longyou chicken	LY	LY10	ly10	SRR23816037	PRJNA942350	SAMN33686842
Longyou chicken	LY	LY2	ly2	SRR23816036	PRJNA942350	SAMN33686843
Longyou chicken	LY	LY3	ly3	SRR23816035	PRJNA942350	SAMN33686844
Longyou chicken	LY	LY4	ly4	SRR23816034	PRJNA942350	SAMN33686845
Longyou chicken	LY	LY5	ly5	SRR23816033	PRJNA942350	SAMN33686846
Longyou chicken	LY	LY6	ly6	SRR23816032	PRJNA942350	SAMN33686847
Longyou chicken	LY	LY7	ly7	SRR23816031	PRJNA942350	SAMN33686848
Longyou chicken	LY	LY8	ly8	SRR23816030	PRJNA942350	SAMN33686849
Longyou chicken	LY	LY9	ly9	SRR23816029	PRJNA942350	SAMN33686850
Silky-feather chicken	SF	SY1	sy1	SRR23816028	PRJNA942350	SAMN33686851
Silky-feather chicken	SF	SY10	sy10	SRR23816164	PRJNA942350	SAMN33686852
Silky-feather chicken	SF	SY2	sy2	SRR23816128	PRJNA942350	SAMN33686853
Silky-feather chicken	SF	SY3	sy3	SRR23816127	PRJNA942350	SAMN33686854
Silky-feather chicken	SF	SY4	sy4	SRR23816126	PRJNA942350	SAMN33686855
Silky-feather chicken	SF	SY5	sy5	SRR23816125	PRJNA942350	SAMN33686856
Silky-feather chicken	SF	SY6	sy6	SRR23816124	PRJNA942350	SAMN33686857
Silky-feather chicken	SF	SY7	sy7	SRR23816123	PRJNA942350	SAMN33686858
Silky-feather chicken	SF	SY8	sy8	SRR23816122	PRJNA942350	SAMN33686859
Silky-feather chicken	SF	SY9	sy9	SRR23816121	PRJNA942350	SAMN33686860
Songyang Jin chicken	SYJ	SYJ1	syj1	SRR23816120	PRJNA942350	SAMN33686861
Songyang Jin chicken	SYJ	SYJ10	syj10	SRR23816118	PRJNA942350	SAMN33686862
Songyang Jin chicken	SYJ	SYJ13	syj13	SRR23816117	PRJNA942350	SAMN33686863
Songyang Jin chicken	SYJ	SYJ14	syj14	SRR23816116	PRJNA942350	SAMN33686864
Songyang Jin chicken	SYJ	SYJ15	syj15	SRR23816115	PRJNA942350	SAMN33686865
Songyang Jin chicken	SYJ	SYJ16	syj16	SRR23816114	PRJNA942350	SAMN33686866
Songyang Jin chicken	SYJ	SYJ17	syj17	SRR23816113	PRJNA942350	SAMN33686867
Songyang Jin chicken	SYJ	SYJ18	syj18	SRR23816112	PRJNA942350	SAMN33686868
Songyang Jin chicken	SYJ	SYJ19	syj19	SRR23816111	PRJNA942350	SAMN33686869
Songyang Jin chicken	SYJ	SYJ20	syj20	SRR23816110	PRJNA942350	SAMN33686870
Songyang Jin chicken	SYJ	SYJ21	syj21	SRR23816109	PRJNA942350	SAMN33686871
Songyang Jin chicken	SYJ	SYJ22	syj22	SRR23816107	PRJNA942350	SAMN33686872
Songyang Jin chicken	SYJ	SYJ3	syj3	SRR23816106	PRJNA942350	SAMN33686873
Songyang Jin chicken	SYJ	SYJ5	syj5	SRR23816105	PRJNA942350	SAMN33686874
Songyang Jin chicken	SYJ	SYJ6	syj6	SRR23816104	PRJNA942350	SAMN33686875
Songyang Jin chicken	SYJ	SYJ8	syj8	SRR23816103	PRJNA942350	SAMN33686876
Songyang Jin chicken	SYJ	SYJ9	syj9	SRR23816102	PRJNA942350	SAMN33686877
Wenling chicken	WL	WL1	wl1	SRR23816101	PRJNA942350	SAMN33686878
Wenling chicken	WL	WL10	wl10	SRR23816100	PRJNA942350	SAMN33686879
Wenling chicken	WL	WL13	wl13	SRR23816099	PRJNA942350	SAMN33686880
Wenling chicken	WL	WL14	wl14	SRR23816098	PRJNA942350	SAMN33686881
Wenling chicken	WL	WL15	wl15	SRR23816096	PRJNA942350	SAMN33686882
Wenling chicken	WL	WL16	wl16	SRR23816095	PRJNA942350	SAMN33686883
Wenling chicken	WL	WL17	wl17	SRR23816094	PRJNA942350	SAMN33686884
Wenling chicken	WL	WL18	wl18	SRR23816093	PRJNA942350	SAMN33686885
Wenling chicken	WL	WL2	wl2	SRR23816092	PRJNA942350	SAMN33686887
Wenling chicken	WL	WL20	wl20	SRR23816091	PRJNA942350	SAMN33686888
Wenling chicken	WL	WL21	wl21	SRR23816090	PRJNA942350	SAMN33686889
Wenling chicken	WL	WL22	wl22	SRR23816089	PRJNA942350	SAMN33686890
Wenling chicken	WL	WL24	wl24	SRR23816088	PRJNA942350	SAMN33686891
Wenling chicken	WL	WL3	wl3	SRR23816087	PRJNA942350	SAMN33686892
Wenling chicken	WL	WL4	wl4	SRR23816085	PRJNA942350	SAMN33686893
Wenling chicken	WL	WL5	wl5	SRR23816084	PRJNA942350	SAMN33686894
Wenling chicken	WL	WL6	wl6	SRR23816083	PRJNA942350	SAMN33686895
Wenling chicken	WL	WL7	wl7	SRR23816082	PRJNA942350	SAMN33686896
Wenling chicken	WL	WL8	wl8	SRR23816081	PRJNA942350	SAMN33686897
Wenling chicken	WL	WL9	wl9	SRR23816080	PRJNA942350	SAMN33686886
Xianju chicken	XJ	XJ1	xj1	SRR23816079	PRJNA942350	SAMN33686898
Xianju chicken	XJ	XJ10	xj10	SRR23816078	PRJNA942350	SAMN33686899
Xianju chicken	XJ	XJ11	xj11	SRR23816077	PRJNA942350	SAMN33686900
Xianju chicken	XJ	XJ12	xj12	SRR23816076	PRJNA942350	SAMN33686901
Xianju chicken	XJ	XJ13	xj13	SRR23816074	PRJNA942350	SAMN33686902
Xianju chicken	XJ	XJ15	xj15	SRR23816073	PRJNA942350	SAMN33686903
Xianju chicken	XJ	XJ18	xj18	SRR23816072	PRJNA942350	SAMN33686904
Xianju chicken	XJ	XJ2	xj2	SRR23816071	PRJNA942350	SAMN33686905
Xianju chicken	XJ	XJ3	xj3	SRR23816070	PRJNA942350	SAMN33686906
Xianju chicken	XJ	XJ4	xj4	SRR23816069	PRJNA942350	SAMN33686907
Xianju chicken	XJ	XJ6	xj6	SRR23816068	PRJNA942350	SAMN33686908
Xianju chicken	XJ	XJ7	xj7	SRR23816067	PRJNA942350	SAMN33686909
Xianju chicken	XJ	XJ8	xj8	SRR23816066	PRJNA942350	SAMN33686910
Xianju chicken	XJ	XJ9	xj9	SRR23816065	PRJNA942350	SAMN33686911
Xiaoshan chicken	XS	XS1	xs1	SRR23816063	PRJNA942350	SAMN33686912
Xiaoshan chicken	XS	XS10	xs10	SRR23816062	PRJNA942350	SAMN33686913
Xiaoshan chicken	XS	XS13	xs13	SRR23816061	PRJNA942350	SAMN33686914
Xiaoshan chicken	XS	XS14	xs14	SRR23816060	PRJNA942350	SAMN33686915
Xiaoshan chicken	XS	XS15	xs15	SRR23816059	PRJNA942350	SAMN33686916
Xiaoshan chicken	XS	XS16	xs16	SRR23816027	PRJNA942350	SAMN33686917
Xiaoshan chicken	XS	XS17	xs17	SRR23816026	PRJNA942350	SAMN33686918
Xiaoshan chicken	XS	XS18	xs18	SRR23816025	PRJNA942350	SAMN33686919
Xiaoshan chicken	XS	XS19	xs19	SRR23816024	PRJNA942350	SAMN33686920
Xiaoshan chicken	XS	XS2	xs2	SRR23816023	PRJNA942350	SAMN33686921
Xiaoshan chicken	XS	XS20	xs20	SRR23816021	PRJNA942350	SAMN33686922
Xiaoshan chicken	XS	XS21	xs21	SRR23816020	PRJNA942350	SAMN33686923
Xiaoshan chicken	XS	XS22	xs22	SRR23816019	PRJNA942350	SAMN33686924
Xiaoshan chicken	XS	XS3	xs3	SRR23816018	PRJNA942350	SAMN33686925
Xiaoshan chicken	XS	XS4	xs4	SRR23816017	PRJNA942350	SAMN33686926
Xiaoshan chicken	XS	XS5	xs5	SRR23816016	PRJNA942350	SAMN33686927
Xiaoshan chicken	XS	XS6	xs6	SRR23816015	PRJNA942350	SAMN33686928
Xiaoshan chicken	XS	XS7	xs7	SRR23816014	PRJNA942350	SAMN33686929
Xiaoshan chicken	XS	XS8	xs8	SRR23816013	PRJNA942350	SAMN33686930
Xiaoshan chicken	XS	XS9	xs9	SRR23816012	PRJNA942350	SAMN33686931
Xiaoxiang chicken	XX	XX1	xx1	SRR23816010	PRJNA942350	SAMN33686932
Xiaoxiang chicken	XX	XX11	xx11	SRR23816009	PRJNA942350	SAMN33686933
Xiaoxiang chicken	XX	XX12	xx12	SRR23816008	PRJNA942350	SAMN33686934
Xiaoxiang chicken	XX	XX13	xx13	SRR23816007	PRJNA942350	SAMN33686935
Xiaoxiang chicken	XX	XX14	xx14	SRR23816006	PRJNA942350	SAMN33686936
Xiaoxiang chicken	XX	XX16	xx16	SRR23816005	PRJNA942350	SAMN33686937
Xiaoxiang chicken	XX	XX17	xx17	SRR23816004	PRJNA942350	SAMN33686938
Xiaoxiang chicken	XX	XX19	xx19	SRR23816003	PRJNA942350	SAMN33686939
Xiaoxiang chicken	XX	XX2	xx2	SRR23816002	PRJNA942350	SAMN33686940
Xiaoxiang chicken	XX	XX21	xx21	SRR23816001	PRJNA942350	SAMN33686941
Xiaoxiang chicken	XX	XX22	xx22	SRR23815999	PRJNA942350	SAMN33686942
Xiaoxiang chicken	XX	XX23	xx23	SRR23815998	PRJNA942350	SAMN33686943
Xiaoxiang chicken	XX	XX24	xx24	SRR23815997	PRJNA942350	SAMN33686944
Xiaoxiang chicken	XX	XX25	xx25	SRR23815996	PRJNA942350	SAMN33686945
Xiaoxiang chicken	XX	XX3	xx3	SRR23815995	PRJNA942350	SAMN33686946
Xiaoxiang chicken	XX	XX4	xx4	SRR23815993	PRJNA942350	SAMN33686947
Xiaoxiang chicken	XX	XX6	xx6	SRR23816163	PRJNA942350	SAMN33686948
Xiaoxiang chicken	XX	XX7	xx7	SRR23816162	PRJNA942350	SAMN33686949
Xiaoxiang chicken	XX	XX8	xx8	SRR23816161	PRJNA942350	SAMN33686950
Yandang chicken	YD	YD1	yd1	SRR23816160	PRJNA942350	SAMN33686951
Yandang chicken	YD	YD10	yd10	SRR23816157	PRJNA942350	SAMN33686952
Yandang chicken	YD	YD11	yd11	SRR23816156	PRJNA942350	SAMN33686953
Yandang chicken	YD	YD2	yd2	SRR23816155	PRJNA942350	SAMN33686954
Yandang chicken	YD	YD3	yd3	SRR23816154	PRJNA942350	SAMN33686955
Yandang chicken	YD	YD4	yd4	SRR23816153	PRJNA942350	SAMN33686956
Yandang chicken	YD	YD6	yd6	SRR23816152	PRJNA942350	SAMN33686957
Yandang chicken	YD	YD7	yd7	SRR23816151	PRJNA942350	SAMN33686958
Yandang chicken	YD	YD8	yd8	SRR23816150	PRJNA942350	SAMN33686959
Yandang chicken	YD	YD9	yd9	SRR23816149	PRJNA942350	SAMN33686960
